# Supplementary material for: 1-(4-Fluoro­phen­yl)thio­urea
Source: Acta Crystallogr Sect E Struct Rep Online. 2010 Jun 5;66(Pt 7):o1558. doi: 10.1107/S1600536810020246 (PMC3006870; doi:10.1107/S1600536810020246)
Supplement: Supplementary file 2 [file e-66-o1558-Isup2.hkl]

# 
# h,k,l, Fc-squared, Fo-squared, sigma(Fo-squared) and status flag 
# 
data_I
_shelx_title ' C7 H7 F N2 S in P2(1)/c' 
_shelx_refln_list_code          4 
_shelx_F_calc_maximum      167.25 
_exptl_crystal_F_000       352.00 
_reflns_d_resolution_high  0.7600 
 
loop_ 
 _symmetry_equiv_pos_as_xyz 
 'x, y, z' 
 '-x, y+1/2, -z+1/2' 
 '-x, -y, -z' 
 'x, -y-1/2, z-1/2' 
 
_cell_length_a     9.1384 
_cell_length_b     8.4338 
_cell_length_c    10.5334 
_cell_angle_alpha  90.000 
_cell_angle_beta  109.796 
_cell_angle_gamma  90.000 
 
_shelx_F_squared_multiplier     1.000 
 
loop_ 
 _refln_index_h 
 _refln_index_k 
 _refln_index_l 
 _refln_F_squared_calc 
 _refln_F_squared_meas 
 _refln_F_squared_sigma 
 _refln_observed_status 
   1   0   0        0.22       -0.21      0.21 o 
   2   0   0     1762.28     1947.24     64.28 o 
   3   0   0      236.31      240.93      6.51 o 
   4   0   0      117.47      119.09      2.67 o 
   5   0   0       73.16       52.61      2.24 o 
   6   0   0      177.80      187.46      4.16 o 
   7   0   0      585.06      566.04     10.56 o 
   8   0   0       36.53       35.46      2.17 o 
   9   0   0       28.40       26.85      1.83 o 
  10   0   0      104.74      115.31      3.70 o 
  11   0   0       15.50       10.70      1.81 o 
   1   1   0      225.24      233.18      2.69 o 
   2   1   0       25.68       22.37      0.53 o 
   3   1   0      768.50      815.93     10.73 o 
   4   1   0       63.34       73.50      1.63 o 
   5   1   0      441.10      444.52      6.41 o 
   6   1   0       37.21       34.58      1.02 o 
   7   1   0      123.76      124.29      2.34 o 
   8   1   0      831.43      813.20     10.52 o 
   9   1   0       56.31       51.47      1.56 o 
  10   1   0        1.46        1.76      0.66 o 
  11   1   0        7.84       10.94      1.15 o 
   0   2   0       29.66       27.78      0.77 o 
   1   2   0     5603.38     5569.26    114.72 o 
   2   2   0     4403.88     4550.38     51.89 o 
   3   2   0      133.20      118.28      1.78 o 
   4   2   0      434.36      393.98      5.49 o 
   5   2   0      422.13      417.52      5.48 o 
   6   2   0       24.56       26.01      0.88 o 
   7   2   0      118.72      107.67      2.13 o 
   8   2   0       72.22       73.85      1.79 o 
   9   2   0       58.46       52.45      2.05 o 
  10   2   0        9.12       10.13      1.03 o 
  11   2   0       30.53       37.88      1.97 o 
   1   3   0      644.93      682.32      9.92 o 
   2   3   0       41.13       36.99      1.06 o 
   3   3   0      470.35      444.12      5.54 o 
   4   3   0       84.69       63.21      1.39 o 
   5   3   0       49.66       57.52      1.24 o 
   6   3   0      333.55      340.01      4.74 o 
   7   3   0      579.45      564.96      7.48 o 
   8   3   0      151.61      139.79      3.48 o 
   9   3   0      135.93      125.87      3.40 o 
  10   3   0       63.11       66.02      2.49 o 
   0   4   0      866.87      802.85     13.52 o 
   1   4   0       38.68       28.72      0.74 o 
   2   4   0      774.47      786.68     10.39 o 
   3   4   0     1641.12     1725.73     25.03 o 
   4   4   0      174.74      174.34      2.92 o 
   5   4   0        1.23        1.11      0.76 o 
   6   4   0        0.01        0.24      0.54 o 
   7   4   0      197.49      170.19      3.87 o 
   8   4   0       47.33       41.06      1.79 o 
   9   4   0       32.81       35.10      1.72 o 
  10   4   0        4.05        2.33      0.78 o 
   1   5   0       33.12       31.17      0.75 o 
   2   5   0      437.97      426.76      6.05 o 
   3   5   0       71.25       63.70      1.44 o 
   4   5   0        0.05       -0.25      0.52 o 
   5   5   0      542.11      517.35      8.74 o 
   6   5   0      238.59      209.95      4.44 o 
   7   5   0      164.74      175.57      4.09 o 
   8   5   0      646.02      602.37     10.51 o 
   9   5   0      125.27      121.74      4.26 o 
  10   5   0      255.47      254.83      5.86 o 
   0   6   0       25.31       31.64      1.20 o 
   1   6   0      605.15      649.35      8.90 o 
   2   6   0        0.01        0.36      0.38 o 
   3   6   0        4.44        5.08      0.64 o 
   4   6   0       23.32       21.70      1.13 o 
   5   6   0       11.39       11.32      0.90 o 
   6   6   0        2.43        1.64      0.65 o 
   7   6   0        5.29        4.60      0.82 o 
   8   6   0       17.78       18.83      1.38 o 
   9   6   0       22.93       29.49      1.68 o 
   1   7   0        6.95        7.63      0.54 o 
   2   7   0      417.50      413.86      7.09 o 
   3   7   0      386.36      391.40      6.88 o 
   4   7   0      103.53       97.17      2.63 o 
   5   7   0      567.39      550.71      9.48 o 
   6   7   0      460.91      445.37      8.82 o 
   7   7   0      346.27      339.53      6.87 o 
   8   7   0       31.31       37.35      1.91 o 
   0   8   0        0.49        0.29      1.13 o 
   1   8   0        3.41        4.62      1.13 o 
   2   8   0      186.53      178.34      4.52 o 
   3   8   0       16.48       17.33      1.30 o 
   4   8   0       21.59       22.04      1.25 o 
   5   8   0      201.92      194.01      4.43 o 
   6   8   0       33.86       30.72      2.27 o 
   7   8   0        3.04        2.97      0.85 o 
   1   9   0        2.46        4.11      0.97 o 
   2   9   0        5.73        7.91      0.99 o 
   3   9   0       10.36       11.95      1.15 o 
   4   9   0      111.95      106.44      3.63 o 
   5   9   0      328.64      326.57      6.57 o 
   6   9   0       43.44       48.52      2.21 o 
   0  10   0      217.91      211.45     10.05 o 
   1  10   0      122.85      128.82      5.18 o 
   2  10   0       20.85       24.56      2.15 o 
   3  10   0      144.68      142.40      5.60 o 
   4  10   0       73.40       73.30      3.02 o 
   1  11   0       12.55       15.35      1.77 o 
 -11   1   1       83.34       89.68      3.05 o 
 -10   1   1      183.56      175.01      3.38 o 
  -9   1   1      355.36      335.82      5.19 o 
  -8   1   1      258.11      249.11      3.99 o 
  -7   1   1      397.28      391.33      5.49 o 
  -6   1   1     1366.80     1378.98     18.62 o 
  -5   1   1     2257.70     2346.34     27.28 o 
  -4   1   1     1214.41     1231.14     14.51 o 
  -3   1   1     1087.78     1093.33     12.81 o 
  -2   1   1       69.02       56.20      0.93 o 
  -1   1   1      851.41      809.79     10.28 o 
   0   1   1      718.36      711.99      8.42 o 
   1   1   1     2139.47     2196.09     23.25 o 
   2   1   1      282.57      278.54      5.71 o 
   3   1   1      541.51      589.91     11.52 o 
   4   1   1      464.41      480.48      6.52 o 
   5   1   1      385.50      363.97      5.47 o 
   6   1   1      685.93      700.48      9.86 o 
   7   1   1     1066.30     1081.85     14.85 o 
   8   1   1       16.24       15.62      0.99 o 
   9   1   1      402.48      393.12      6.61 o 
  10   1   1       60.18       63.82      2.41 o 
 -11   2   1       68.01       75.93      3.73 o 
 -10   2   1        0.02        0.37      0.67 o 
  -9   2   1        8.10        8.59      0.84 o 
  -8   2   1      132.37      118.63      2.68 o 
  -7   2   1       65.84       67.00      1.78 o 
  -6   2   1       33.65       31.24      1.09 o 
  -5   2   1        3.60        2.40      0.36 o 
  -4   2   1      286.42      278.26      3.74 o 
  -3   2   1        1.40        2.96      0.51 o 
  -2   2   1      261.00      261.57      3.68 o 
  -1   2   1     2046.91     2186.02     30.85 o 
   0   2   1      171.15      190.13      2.63 o 
   1   2   1     2861.58     2971.65     41.84 o 
   2   2   1      233.26      240.01      3.47 o 
   3   2   1     1158.76     1266.64     20.12 o 
   4   2   1       53.65       71.57      1.58 o 
   5   2   1      106.67       98.17      1.78 o 
   6   2   1       33.02       24.64      0.88 o 
   7   2   1       31.68       27.29      1.15 o 
   8   2   1       37.23       34.04      1.39 o 
   9   2   1       48.28       42.36      1.87 o 
  10   2   1        7.16        8.22      1.03 o 
 -11   3   1       18.05       22.90      2.28 o 
 -10   3   1        5.97        5.59      1.18 o 
  -9   3   1      313.78      303.77      6.12 o 
  -8   3   1      508.61      500.86      7.61 o 
  -7   3   1     1058.55     1036.30     12.81 o 
  -6   3   1      637.73      649.81      8.28 o 
  -5   3   1       49.49       72.15      1.44 o 
  -4   3   1     1172.97     1216.16     14.43 o 
  -3   3   1      331.22      408.33      5.73 o 
  -2   3   1      893.47      881.42     11.51 o 
  -1   3   1     2147.91     2219.23     25.49 o 
   0   3   1        8.82        9.55      0.52 o 
   1   3   1        4.73        4.59      0.29 o 
   2   3   1      481.04      487.34      7.54 o 
   3   3   1      204.23      184.50      2.56 o 
   4   3   1        1.53        4.64      1.00 o 
   5   3   1       89.97       81.47      1.70 o 
   6   3   1       19.06       20.65      0.78 o 
   7   3   1       94.53       76.94      2.31 o 
   8   3   1      695.52      684.69     11.45 o 
   9   3   1      229.91      226.35      5.06 o 
  10   3   1       84.80       84.15      2.86 o 
 -10   4   1        6.73        6.03      1.22 o 
  -9   4   1        1.68        3.74      0.88 o 
  -8   4   1      114.18      105.20      3.18 o 
  -7   4   1      114.98      100.50      2.73 o 
  -6   4   1        2.82        5.39      0.68 o 
  -5   4   1        0.09       -0.34      0.34 o 
  -4   4   1       32.69       28.83      0.90 o 
  -3   4   1     1218.96     1315.47     17.14 o 
  -2   4   1      709.49      704.39      8.52 o 
  -1   4   1     2174.77     2295.31     26.45 o 
   0   4   1      101.04       74.69      1.26 o 
   1   4   1      817.71      771.25     10.14 o 
   2   4   1      482.80      490.03      7.73 o 
   3   4   1      760.86      729.31     11.21 o 
   4   4   1     1418.06     1514.12     25.64 o 
   5   4   1        1.45        1.53      0.66 o 
   6   4   1       85.18       71.08      2.17 o 
   7   4   1        0.05       -0.17      0.54 o 
   8   4   1        0.58       -0.48      0.57 o 
   9   4   1        4.97        3.40      0.80 o 
  10   4   1       43.08       43.78      2.07 o 
 -10   5   1        0.01        0.28      0.76 o 
  -9   5   1        4.18        5.25      0.83 o 
  -8   5   1      292.27      289.22      5.91 o 
  -7   5   1      170.35      152.17      3.67 o 
  -6   5   1      104.69      113.65      2.92 o 
  -5   5   1      144.94      144.27      3.51 o 
  -4   5   1        0.39        2.42      0.58 o 
  -3   5   1      112.16      102.49      2.01 o 
  -2   5   1        0.90        1.06      0.42 o 
  -1   5   1        8.36        8.39      0.43 o 
   0   5   1      715.70      775.15      9.37 o 
   1   5   1      268.81      301.73      4.97 o 
   2   5   1       94.51       83.63      1.65 o 
   3   5   1      150.36      143.44      3.05 o 
   4   5   1      111.83      106.66      2.61 o 
   5   5   1       19.95       22.36      1.21 o 
   6   5   1      118.62      113.78      3.00 o 
   7   5   1       40.46       44.30      1.81 o 
   8   5   1      141.31      126.16      3.45 o 
   9   5   1       83.22       91.17      3.02 o 
  -9   6   1       28.77       29.91      1.73 o 
  -8   6   1       36.47       31.27      1.66 o 
  -7   6   1       35.51       27.54      1.48 o 
  -6   6   1      196.28      182.66      4.12 o 
  -5   6   1       30.70       30.29      1.63 o 
  -4   6   1      141.10      144.42      3.90 o 
  -3   6   1      407.73      420.04      6.18 o 
  -2   6   1       89.53       92.65      1.91 o 
  -1   6   1      764.15      731.41      9.01 o 
   0   6   1     1620.54     1710.43     20.07 o 
   1   6   1     1804.09     1865.98     23.97 o 
   2   6   1      552.45      535.75      8.70 o 
   3   6   1      181.47      181.36      3.77 o 
   4   6   1      287.70      285.42      5.41 o 
   5   6   1      155.39      150.85      4.59 o 
   6   6   1       25.98       25.39      1.40 o 
   7   6   1       46.59       38.35      1.77 o 
   8   6   1       97.41      101.07      3.12 o 
   9   6   1        0.60       -0.25      0.64 o 
  -9   7   1        2.94        3.16      0.90 o 
  -8   7   1       45.89       51.82      2.23 o 
  -7   7   1       10.78       10.21      1.04 o 
  -6   7   1       50.09       54.03      2.42 o 
  -5   7   1        5.86        5.53      0.99 o 
  -4   7   1        5.73        6.08      0.83 o 
  -3   7   1       35.13       33.31      1.62 o 
  -2   7   1       81.77       86.90      1.92 o 
  -1   7   1      102.49      105.63      2.48 o 
   0   7   1      169.44      174.54      3.05 o 
   1   7   1       37.40       39.53      1.43 o 
   2   7   1      339.45      344.00      7.18 o 
   3   7   1      205.97      196.28      4.13 o 
   4   7   1       44.13       37.92      1.59 o 
   5   7   1        0.26       -0.10      0.52 o 
   6   7   1       40.15       40.94      2.51 o 
   7   7   1        1.34        1.08      0.82 o 
   8   7   1        9.72        9.37      1.07 o 
  -8   8   1        0.01       -0.72      0.72 o 
  -7   8   1       23.18       19.86      1.44 o 
  -6   8   1        0.84        1.05      0.73 o 
  -5   8   1      440.05      458.35      8.27 o 
  -4   8   1        0.70       -0.14      0.53 o 
  -3   8   1       25.22       22.65      1.20 o 
  -2   8   1      266.80      264.97      5.97 o 
  -1   8   1      563.56      549.71     13.57 o 
   0   8   1     1128.35     1156.10     20.45 o 
   1   8   1      786.50      766.62     14.23 o 
   2   8   1      968.28      972.08     15.18 o 
   3   8   1       79.87       85.56      2.50 o 
   4   8   1       63.78       62.12      2.42 o 
   5   8   1       44.01       42.61      2.82 o 
   6   8   1      351.13      364.71      8.34 o 
   7   8   1       25.18       22.53      1.54 o 
  -6   9   1      189.46      199.70      5.46 o 
  -5   9   1        0.05        1.17      0.66 o 
  -4   9   1      148.91      148.06      4.32 o 
  -3   9   1       56.53       56.12      3.14 o 
  -2   9   1      269.04      258.70      7.85 o 
  -1   9   1        5.84        3.67      1.42 o 
   0   9   1        4.24        2.65      0.87 o 
   1   9   1        3.25        3.10      0.91 o 
   2   9   1        7.08        7.24      0.97 o 
   3   9   1        8.70        8.47      1.26 o 
   4   9   1       13.88       15.08      1.96 o 
   5   9   1       11.30       10.52      1.14 o 
   6   9   1       38.72       41.16      2.27 o 
  -5  10   1       42.90       46.67      5.46 o 
  -4  10   1       39.70       40.81      2.98 o 
  -3  10   1      198.01      210.84      9.59 o 
  -2  10   1      127.57      124.76      5.09 o 
  -1  10   1      195.71      221.97      7.36 o 
   0  10   1      116.96      117.01      4.84 o 
   1  10   1       75.64       79.15      3.86 o 
   2  10   1      261.48      284.97      8.80 o 
   3  10   1      121.17      126.45      4.07 o 
   4  10   1       54.69       57.31      2.95 o 
  -1  11   1       19.22       20.04      2.01 o 
   0  11   1        1.67        2.15      2.16 o 
 -11   0   2       96.59       98.34      3.52 o 
 -10   0   2       52.79       53.86      2.37 o 
  -9   0   2        0.03        0.49      0.67 o 
  -8   0   2     1660.88     1676.48     28.60 o 
  -7   0   2      799.81      819.40     14.62 o 
  -6   0   2       42.56       41.24      1.55 o 
  -5   0   2      374.79      415.76      9.93 o 
  -4   0   2       11.38        5.53      0.79 o 
  -3   0   2      275.03      267.01      4.87 o 
  -2   0   2        0.42        1.06      0.35 o 
  -1   0   2     1535.63     1620.88     26.36 o 
   0   0   2      735.73      784.88     37.35 o 
   1   0   2    27972.69    18535.90   1433.32 o 
   2   0   2     9299.78    10607.99    212.30 o 
   3   0   2       73.12       89.62      2.14 o 
   4   0   2      573.29      608.14     16.18 o 
   5   0   2       38.07       35.14      1.76 o 
   6   0   2        1.51        1.24      0.59 o 
   7   0   2      167.62      158.01      3.97 o 
   8   0   2      334.82      334.60      7.15 o 
   9   0   2       23.02       27.15      1.94 o 
  10   0   2        8.31       10.93      4.52 o 
 -11   1   2       39.45       36.59      1.47 o 
 -10   1   2        3.38        3.16      0.61 o 
  -9   1   2       39.78       35.75      1.29 o 
  -8   1   2      204.00      188.42      3.25 o 
  -7   1   2      800.40      770.81      9.81 o 
  -6   1   2       39.51       43.86      1.16 o 
  -5   1   2      255.45      305.87      4.20 o 
  -4   1   2     1139.01     1243.06     14.68 o 
  -3   1   2      654.92      631.20      7.61 o 
  -2   1   2       88.25       82.45      1.26 o 
  -1   1   2     1156.18     1178.45     14.99 o 
   0   1   2     2509.52     2931.48     65.95 o 
   1   1   2     1271.41     1373.32     26.14 o 
   2   1   2      168.60      163.33      3.89 o 
   3   1   2       18.43       20.58      0.64 o 
   4   1   2      145.63      178.53      2.96 o 
   5   1   2        3.90        3.44      0.41 o 
   6   1   2       50.48       50.37      1.29 o 
   7   1   2      102.18      104.48      2.51 o 
   8   1   2       12.87       13.15      0.81 o 
   9   1   2       77.13       72.84      2.21 o 
  10   1   2       17.63       22.27      1.51 o 
 -11   2   2       17.56       18.35      1.42 o 
 -10   2   2      146.90      152.68      3.40 o 
  -9   2   2        8.39        7.95      0.69 o 
  -8   2   2       39.24       37.60      1.23 o 
  -7   2   2      112.73      111.67      2.16 o 
  -6   2   2        4.84        4.08      0.47 o 
  -5   2   2        1.28        0.34      0.33 o 
  -4   2   2        8.88       11.93      0.80 o 
  -3   2   2      344.54      318.00      4.85 o 
  -2   2   2     1402.18     1406.13     20.07 o 
  -1   2   2        8.02        7.52      0.45 o 
   0   2   2    15272.23    14524.94    243.41 o 
   1   2   2       41.83       42.94      1.01 o 
   2   2   2      928.90      974.25     11.94 o 
   3   2   2     3256.62     3504.85     42.62 o 
   4   2   2       96.27       80.76      1.82 o 
   5   2   2      287.76      266.98      4.01 o 
   6   2   2      136.65      126.43      2.29 o 
   7   2   2       64.50       62.67      1.80 o 
   8   2   2       16.56       13.26      1.10 o 
   9   2   2        0.92        1.06      0.89 o 
  10   2   2       13.18       13.69      1.25 o 
 -11   3   2        2.71        2.52      0.84 o 
 -10   3   2       11.82       11.73      1.23 o 
  -9   3   2       16.43       19.08      1.33 o 
  -8   3   2      589.90      565.42      7.65 o 
  -7   3   2      413.68      396.87      6.14 o 
  -6   3   2      164.14      148.18      2.52 o 
  -5   3   2     1412.57     1422.25     18.68 o 
  -4   3   2        0.33       -0.28      0.28 o 
  -3   3   2       45.09       58.21      1.26 o 
  -2   3   2     1579.68     1577.54     20.21 o 
  -1   3   2       51.05       47.13      1.65 o 
   0   3   2      722.86      782.51      9.26 o 
   1   3   2        3.20        9.46      0.44 o 
   2   3   2       67.24       57.74      1.20 o 
   3   3   2        0.30        0.50      0.29 o 
   4   3   2        2.67        4.18      0.43 o 
   5   3   2       45.59       37.96      1.18 o 
   6   3   2       26.91       21.71      1.16 o 
   7   3   2       55.12       46.79      1.80 o 
   8   3   2      912.91      860.95     14.00 o 
   9   3   2        6.55        7.38      0.96 o 
  10   3   2       81.37       82.06      2.88 o 
 -11   4   2       63.86       74.05      2.76 o 
 -10   4   2        0.17       -0.20      0.70 o 
  -9   4   2        8.35        8.68      1.19 o 
  -8   4   2        9.41        7.07      0.87 o 
  -7   4   2       10.18        9.98      1.12 o 
  -6   4   2      284.82      269.19      4.86 o 
  -5   4   2       80.63       91.32      1.75 o 
  -4   4   2       38.43       33.82      1.00 o 
  -3   4   2        0.02        0.03      0.30 o 
  -2   4   2     1370.69     1472.05     21.23 o 
  -1   4   2     2518.50     2766.04     31.79 o 
   0   4   2      165.83      206.87      3.07 o 
   1   4   2      394.41      389.25      6.28 o 
   2   4   2      470.96      446.22      7.17 o 
   3   4   2      461.15      445.56      7.30 o 
   4   4   2      187.94      178.04      3.68 o 
   5   4   2      625.60      627.87     10.24 o 
   6   4   2        0.40       -0.46      0.46 o 
   7   4   2        0.83        0.18      0.57 o 
   8   4   2       32.88       28.73      1.54 o 
   9   4   2       13.73       10.60      1.29 o 
 -10   5   2       31.54       33.13      1.80 o 
  -9   5   2      316.25      303.60      6.32 o 
  -8   5   2      185.23      176.93      4.17 o 
  -7   5   2      813.87      802.18     13.00 o 
  -6   5   2      902.39      906.59     14.27 o 
  -5   5   2      427.27      410.74      7.13 o 
  -4   5   2      161.32      128.83      2.41 o 
  -3   5   2      634.74      608.55      8.44 o 
  -2   5   2       28.44       26.60      0.75 o 
  -1   5   2      168.57      141.74      2.19 o 
   0   5   2      474.64      481.03      6.69 o 
   1   5   2       42.13       38.91      1.02 o 
   2   5   2      607.58      629.90      9.92 o 
   3   5   2      400.24      389.64      6.68 o 
   4   5   2       10.12        9.05      0.82 o 
   5   5   2       19.76       20.32      1.18 o 
   6   5   2      139.67      131.74      3.32 o 
   7   5   2      179.90      162.85      3.96 o 
   8   5   2       46.80       51.59      2.11 o 
   9   5   2       92.51       85.64      2.94 o 
  -9   6   2       17.02       13.12      1.25 o 
  -8   6   2       21.16       15.38      1.26 o 
  -7   6   2       75.08       69.08      2.35 o 
  -6   6   2      154.54      150.09      3.61 o 
  -5   6   2      111.34      109.09      2.78 o 
  -4   6   2       38.60       41.84      1.36 o 
  -3   6   2        9.46       10.96      0.74 o 
  -2   6   2        8.86        9.55      1.04 o 
  -1   6   2       11.74       12.08      0.55 o 
   0   6   2      232.95      231.33      3.68 o 
   1   6   2      153.17      148.22      3.68 o 
   2   6   2        2.97        5.83      0.77 o 
   3   6   2      156.58      143.26      3.25 o 
   4   6   2       37.33       35.54      1.50 o 
   5   6   2       55.35       50.07      2.46 o 
   6   6   2        1.21        2.82      0.67 o 
   7   6   2        2.91        3.19      0.71 o 
   8   6   2        0.57        0.09      0.61 o 
  -9   7   2       94.51      104.17      3.34 o 
  -8   7   2      253.55      268.43      5.89 o 
  -7   7   2      115.43      130.91      3.56 o 
  -6   7   2      139.76      129.23      3.44 o 
  -5   7   2     1534.83     1565.10     23.61 o 
  -4   7   2      574.29      548.95      9.20 o 
  -3   7   2      435.19      433.87      6.49 o 
  -2   7   2      248.86      255.39      4.15 o 
  -1   7   2        3.80        3.69      0.64 o 
   0   7   2      100.44       95.89      2.81 o 
   1   7   2      158.91      158.72      3.42 o 
   2   7   2       26.64       23.13      1.18 o 
   3   7   2      341.44      331.89      6.17 o 
   4   7   2        9.66       10.27      0.93 o 
   5   7   2      146.15      139.07      4.03 o 
   6   7   2      150.76      140.19      3.72 o 
   7   7   2      170.50      167.07      4.30 o 
   8   7   2      144.05      147.77      4.65 o 
  -8   8   2        5.00        4.88      0.93 o 
  -7   8   2        0.32        0.08      0.75 o 
  -6   8   2        0.12       -0.69      0.69 o 
  -5   8   2       35.10       35.34      1.64 o 
  -4   8   2      159.05      151.23      4.18 o 
  -3   8   2       13.06       16.18      1.25 o 
  -2   8   2       53.55       56.83      4.95 o 
  -1   8   2       12.66       12.71      1.10 o 
   0   8   2       51.79       48.98      2.66 o 
   1   8   2        5.17        6.80      0.75 o 
   2   8   2        0.06       -0.13      0.51 o 
   3   8   2      193.72      185.01      4.15 o 
   4   8   2        8.77        9.82      0.96 o 
   5   8   2        0.07       -0.47      0.59 o 
   6   8   2       14.14       11.77      1.17 o 
   7   8   2        6.35       11.19      1.17 o 
  -7   9   2      248.94      286.58      6.36 o 
  -6   9   2      331.51      351.91      8.06 o 
  -5   9   2       95.77       96.32      3.44 o 
  -4   9   2      322.75      319.95      7.33 o 
  -3   9   2      402.36      382.92     10.87 o 
  -2   9   2       13.63       12.37      1.50 o 
  -1   9   2       48.11       51.29      3.22 o 
   0   9   2       34.49       36.25      1.99 o 
   1   9   2        1.50        1.23      1.07 o 
   2   9   2        3.13        3.08      0.84 o 
   3   9   2        9.41        8.57      1.10 o 
   4   9   2       13.85       14.18      1.16 o 
   5   9   2       32.36       33.30      1.72 o 
  -5  10   2        0.46       -0.12      1.48 o 
  -4  10   2        3.36        3.30      1.11 o 
  -3  10   2       12.53       13.64      1.70 o 
  -2  10   2      200.24      195.60      6.80 o 
  -1  10   2        0.07        0.27      0.93 o 
   0  10   2      100.85      100.48      4.42 o 
   1  10   2      159.67      177.26      6.35 o 
   2  10   2       69.20       72.70      4.07 o 
   3  10   2      141.82      148.56      4.57 o 
   4  10   2        5.73        6.50      1.97 o 
 -11   1   3       15.53       18.28      1.09 o 
 -10   1   3      143.20      136.10      2.87 o 
  -9   1   3      263.51      241.16      4.04 o 
  -8   1   3      681.56      624.31      8.34 o 
  -7   1   3       68.54       56.40      1.44 o 
  -6   1   3     1488.33     1422.28     17.02 o 
  -5   1   3      741.16      703.98      8.75 o 
  -4   1   3     5250.25     5574.52     63.59 o 
  -3   1   3     1525.55     1549.41     18.00 o 
  -2   1   3      970.97     1002.26     11.73 o 
  -1   1   3     1330.50     1461.41     52.23 o 
   0   1   3     3597.14     4079.99     78.53 o 
   1   1   3      840.48      978.63     21.72 o 
   2   1   3      111.10      110.85      2.52 o 
   3   1   3      945.91     1090.90     25.25 o 
   4   1   3       67.39       67.68      1.76 o 
   5   1   3        4.29        2.85      0.62 o 
   6   1   3       58.65       57.00      1.43 o 
   7   1   3      415.40      391.01      5.63 o 
   8   1   3      127.37      125.62      2.93 o 
   9   1   3       81.81       81.08      2.70 o 
  10   1   3       33.78       35.27      2.35 o 
 -11   2   3        0.41        0.76      0.83 o 
 -10   2   3       66.45       65.71      1.85 o 
  -9   2   3      108.58      100.60      2.26 o 
  -8   2   3       70.32       65.55      1.66 o 
  -7   2   3       36.49       35.78      1.13 o 
  -6   2   3       19.76       20.70      0.81 o 
  -5   2   3       27.83       33.97      0.94 o 
  -4   2   3       81.20       90.69      1.61 o 
  -3   2   3        8.62        9.76      0.47 o 
  -2   2   3       48.54       44.37      1.06 o 
  -1   2   3      248.42      282.03      4.52 o 
   0   2   3      418.43      459.36      8.00 o 
   1   2   3      133.45      163.14      2.25 o 
   2   2   3      817.12      880.86     12.95 o 
   3   2   3      469.64      502.51      6.79 o 
   4   2   3      364.74      395.29      8.51 o 
   5   2   3        1.33        1.03      0.38 o 
   6   2   3        6.48        3.68      0.56 o 
   7   2   3       70.30       69.97      1.96 o 
   8   2   3       89.23       79.75      2.56 o 
   9   2   3       70.83       72.40      2.56 o 
 -11   3   3        9.42       10.40      1.19 o 
 -10   3   3        0.47        0.72      0.73 o 
  -9   3   3        3.38        4.13      0.68 o 
  -8   3   3      368.41      337.31      5.03 o 
  -7   3   3     1058.38     1054.23     13.06 o 
  -6   3   3     1207.13     1223.00     21.81 o 
  -5   3   3     1085.00     1092.34     13.19 o 
  -4   3   3       17.37        8.62      0.50 o 
  -3   3   3      503.56      466.65      7.33 o 
  -2   3   3        3.68       13.05      0.71 o 
  -1   3   3      120.45      101.40      2.06 o 
   0   3   3     3165.97     3227.93     41.84 o 
   1   3   3      257.76      230.01      3.86 o 
   2   3   3       58.88       51.30      1.19 o 
   3   3   3        0.66        0.78      0.35 o 
   4   3   3       29.26       24.40      0.92 o 
   5   3   3        9.20        8.57      0.64 o 
   6   3   3        0.06        0.16      0.52 o 
   7   3   3       13.27       16.44      1.14 o 
   8   3   3        3.99        2.95      0.76 o 
   9   3   3      336.28      341.47      6.92 o 
 -11   4   3      277.36      290.36      6.37 o 
 -10   4   3        7.64        9.79      1.08 o 
  -9   4   3       19.95       18.05      1.24 o 
  -8   4   3        1.13        1.46      0.54 o 
  -7   4   3        1.86        2.18      0.46 o 
  -6   4   3        8.02        6.34      0.70 o 
  -5   4   3      292.66      283.31      4.51 o 
  -4   4   3       79.29       95.72      1.92 o 
  -3   4   3      145.22      153.48      2.61 o 
  -2   4   3      276.96      311.14      5.08 o 
  -1   4   3      751.31      759.91     10.02 o 
   0   4   3      730.57      753.22     11.70 o 
   1   4   3      578.90      572.82      7.86 o 
   2   4   3      163.49      154.01      3.09 o 
   3   4   3      319.86      305.83      5.40 o 
   4   4   3      366.85      337.02      6.04 o 
   5   4   3      533.05      521.73     12.17 o 
   6   4   3       50.12       49.32      1.83 o 
   7   4   3       11.39       10.28      0.97 o 
   8   4   3       11.17       14.07      1.28 o 
   9   4   3       14.30       13.79      1.25 o 
 -10   5   3        0.06        0.18      0.75 o 
  -9   5   3       42.99       43.03      1.94 o 
  -8   5   3        6.01        5.59      0.82 o 
  -7   5   3      469.79      456.52      8.10 o 
  -6   5   3      328.42      341.97      6.27 o 
  -5   5   3       15.84       16.16      1.00 o 
  -4   5   3      396.64      413.27      6.11 o 
  -3   5   3       27.63       42.78      1.16 o 
  -2   5   3      311.29      310.55      4.22 o 
  -1   5   3       25.69       18.54      0.71 o 
   0   5   3        8.67       11.16      0.47 o 
   1   5   3       50.51       47.14      1.46 o 
   2   5   3       43.73       38.35      1.37 o 
   3   5   3      227.88      212.28      4.20 o 
   4   5   3      142.07      137.64      3.67 o 
   5   5   3        0.15       -0.43      0.57 o 
   6   5   3        1.47        2.29      0.58 o 
   7   5   3        0.21        0.25      0.54 o 
   8   5   3      132.80      132.12      3.66 o 
 -10   6   3       23.64       22.83      1.63 o 
  -9   6   3       64.65       67.37      2.53 o 
  -8   6   3       35.77       37.35      2.17 o 
  -7   6   3      123.38      113.07      3.11 o 
  -6   6   3        4.04        3.77      0.75 o 
  -5   6   3      227.53      219.84      4.45 o 
  -4   6   3      156.85      154.20      3.34 o 
  -3   6   3       31.06       34.06      1.44 o 
  -2   6   3      108.58      110.54      1.96 o 
  -1   6   3      190.82      198.36      3.29 o 
   0   6   3      336.09      329.74      7.50 o 
   1   6   3     1078.22     1116.84     16.86 o 
   2   6   3     1430.83     1437.58     21.44 o 
   3   6   3       55.75       55.09      1.86 o 
   4   6   3      581.26      568.50      9.58 o 
   5   6   3        3.51        3.16      0.81 o 
   6   6   3      221.92      214.58      4.80 o 
   7   6   3       27.40       25.29      1.46 o 
   8   6   3       29.30       30.54      1.69 o 
  -9   7   3       21.97       27.49      1.69 o 
  -8   7   3        3.08        3.68      0.87 o 
  -7   7   3        9.35       10.94      1.07 o 
  -6   7   3      173.68      168.10      4.02 o 
  -5   7   3      260.66      257.90      5.16 o 
  -4   7   3       41.40       45.70      1.50 o 
  -3   7   3       39.10       39.02      1.28 o 
  -2   7   3        0.17        0.62      0.48 o 
  -1   7   3       18.21       20.86      1.10 o 
   0   7   3       11.72       13.51      0.97 o 
   1   7   3      329.11      336.04      6.08 o 
   2   7   3       38.87       39.94      1.58 o 
   3   7   3       63.94       66.69      2.15 o 
   4   7   3       10.62       10.06      0.92 o 
   5   7   3        0.45       -0.64      0.71 o 
   6   7   3        0.96        2.14      0.77 o 
   7   7   3       10.91       12.40      1.25 o 
  -8   8   3       76.86       71.83      2.71 o 
  -7   8   3        2.58        5.60      0.95 o 
  -6   8   3        0.34        1.19      0.78 o 
  -5   8   3        3.38        1.83      0.66 o 
  -4   8   3       31.64       36.36      1.54 o 
  -3   8   3      126.34      141.33      3.87 o 
  -2   8   3      280.77      252.91      5.77 o 
  -1   8   3      216.10      219.51      5.25 o 
   0   8   3      320.68      321.06     11.44 o 
   1   8   3      685.42      679.49     15.08 o 
   2   8   3      651.64      660.31     10.98 o 
   3   8   3      486.80      473.29      8.45 o 
   4   8   3      112.73      116.76      3.22 o 
   5   8   3       16.06       18.26      1.71 o 
   6   8   3        1.79        1.86      0.80 o 
  -7   9   3       31.06       31.76      1.83 o 
  -6   9   3       27.74       25.53      2.26 o 
  -5   9   3       92.30       95.82      3.37 o 
  -4   9   3       38.87       37.44      2.54 o 
  -3   9   3       78.78       77.68      3.68 o 
  -2   9   3        4.20        2.58      0.99 o 
  -1   9   3      118.88      113.01      4.50 o 
   0   9   3       23.34       26.01      1.62 o 
   1   9   3        0.00       -0.76      0.97 o 
   2   9   3       10.77       10.75      1.17 o 
   3   9   3       21.57       22.55      1.36 o 
   4   9   3       20.22       19.78      1.36 o 
   5   9   3       24.96       23.58      1.58 o 
  -5  10   3        2.06        3.87      1.26 o 
  -4  10   3        3.21        7.21      1.44 o 
  -3  10   3       42.81       37.99      2.72 o 
  -2  10   3      316.18      339.95     14.08 o 
  -1  10   3       74.31       84.76      4.04 o 
   0  10   3      154.52      166.04      8.55 o 
   1  10   3       45.90       41.25      2.21 o 
   2  10   3       71.61       64.87      2.81 o 
   3  10   3      179.44      192.77      5.46 o 
 -12   0   4       27.61       24.95      1.90 o 
 -11   0   4      128.45      138.44      4.36 o 
 -10   0   4      212.00      225.37      5.73 o 
  -9   0   4      281.59      277.08      6.36 o 
  -8   0   4       27.55       23.16      1.42 o 
  -7   0   4     2149.22     2138.21     35.76 o 
  -6   0   4       36.18       32.17      1.39 o 
  -5   0   4      575.09      665.92     11.80 o 
  -4   0   4        9.99        6.33      0.93 o 
  -3   0   4        6.09        7.61      0.64 o 
  -2   0   4       68.47       65.76      1.55 o 
  -1   0   4     1069.59     1086.18     31.72 o 
   0   0   4     1013.62     1106.82     75.25 o 
   1   0   4     1620.78     1860.73     37.79 o 
   2   0   4     2064.98     2371.07     48.28 o 
   3   0   4     5710.53     6803.24    192.45 o 
   4   0   4       10.50       16.18      1.27 o 
   5   0   4      220.61      233.53      6.39 o 
   6   0   4       35.08       37.03      3.91 o 
   7   0   4        1.56        1.01      1.16 o 
   8   0   4      175.99      184.67      9.74 o 
   9   0   4       22.73       24.48      2.34 o 
 -11   1   4        0.76        0.50      0.57 o 
 -10   1   4       30.81       29.33      1.32 o 
  -9   1   4        4.65        4.26      0.60 o 
  -8   1   4       30.70       26.83      1.07 o 
  -7   1   4        4.51        5.64      0.63 o 
  -6   1   4        1.03        2.33      0.43 o 
  -5   1   4     1029.55     1101.69     13.27 o 
  -4   1   4      684.92      817.67     10.83 o 
  -3   1   4      335.72      376.98      4.79 o 
  -2   1   4     1009.96      985.16     12.75 o 
  -1   1   4      175.14      167.64      5.40 o 
   0   1   4      262.91      293.93     12.63 o 
   1   1   4      219.34      269.75      5.12 o 
   2   1   4       88.87       89.72      2.32 o 
   3   1   4       48.71       63.62      1.92 o 
   4   1   4      101.34      106.68      3.51 o 
   5   1   4       20.72       23.84      1.15 o 
   6   1   4        0.05        0.37      0.43 o 
   7   1   4       18.71       17.21      1.01 o 
   8   1   4       99.76       98.85      2.59 o 
   9   1   4        1.59        3.17      1.18 o 
 -11   2   4      187.39      180.19      3.57 o 
 -10   2   4      139.49      137.75      2.88 o 
  -9   2   4       28.98       32.80      1.32 o 
  -8   2   4      662.44      658.38      8.73 o 
  -7   2   4      162.61      161.78      2.81 o 
  -6   2   4      193.07      191.75      3.04 o 
  -5   2   4      485.49      501.64      6.49 o 
  -4   2   4       48.84       57.17      1.20 o 
  -3   2   4      223.74      226.20      3.12 o 
  -2   2   4       53.15       51.15      1.08 o 
  -1   2   4     1383.23     1451.93     29.87 o 
   0   2   4       50.77       65.31      1.41 o 
   1   2   4     3288.26     3736.74     42.72 o 
   2   2   4      766.68      824.04     11.60 o 
   3   2   4       55.36       60.49      2.46 o 
   4   2   4      693.50      757.65     11.68 o 
   5   2   4      277.50      274.53      4.97 o 
   6   2   4       95.13       94.19      2.27 o 
   7   2   4        7.16        9.98      0.96 o 
   8   2   4      114.51      114.09      3.57 o 
   9   2   4        0.04       -0.66      0.72 o 
 -11   3   4        1.60        0.30      0.77 o 
 -10   3   4        5.63        7.52      0.85 o 
  -9   3   4      107.57       98.23      2.50 o 
  -8   3   4       58.33       47.77      1.58 o 
  -7   3   4     1218.42     1174.54     15.83 o 
  -6   3   4      612.06      608.23      8.63 o 
  -5   3   4      156.78      137.56      2.56 o 
  -4   3   4      491.01      488.07      6.91 o 
  -3   3   4      552.55      506.78      7.02 o 
  -2   3   4        1.90        2.56      0.34 o 
  -1   3   4        9.38       24.30      0.93 o 
   0   3   4     3292.02     3584.31     61.92 o 
   1   3   4      114.06      122.48      1.87 o 
   2   3   4      356.04      338.68      4.99 o 
   3   3   4      101.92      101.69      2.31 o 
   4   3   4       51.46       53.55      1.45 o 
   5   3   4       21.59       18.78      1.07 o 
   6   3   4        2.23        2.19      0.80 o 
   7   3   4        6.01        4.86      0.76 o 
   8   3   4       11.89       10.02      1.03 o 
   9   3   4      126.13      110.68      3.37 o 
 -11   4   4       76.83       73.45      2.78 o 
 -10   4   4      302.29      326.14      6.70 o 
  -9   4   4       42.28       34.56      1.42 o 
  -8   4   4      110.14      101.25      2.45 o 
  -7   4   4       16.09       14.69      0.78 o 
  -6   4   4        1.54        1.06      0.42 o 
  -5   4   4      470.04      463.82      6.81 o 
  -4   4   4       57.27       58.75      1.43 o 
  -3   4   4       59.60       62.86      1.86 o 
  -2   4   4       96.69       90.36      2.29 o 
  -1   4   4       62.77       65.51      1.25 o 
   0   4   4     2539.91     2796.56     32.17 o 
   1   4   4       52.79       62.61      1.45 o 
   2   4   4        1.52        1.03      0.30 o 
   3   4   4      746.47      736.94     11.54 o 
   4   4   4      165.06      157.64      3.49 o 
   5   4   4       63.75       58.78      1.97 o 
   6   4   4       89.86       85.09      3.86 o 
   7   4   4      128.12      126.40      3.38 o 
   8   4   4       55.82       45.09      2.00 o 
 -10   5   4        0.63        0.88      1.03 o 
  -9   5   4       24.26       24.66      1.50 o 
  -8   5   4      243.96      233.24      4.99 o 
  -7   5   4      444.41      440.43      7.84 o 
  -6   5   4      158.24      149.83      3.44 o 
  -5   5   4     2665.10     2759.67     35.60 o 
  -4   5   4      495.91      486.02      7.06 o 
  -3   5   4       23.42       15.63      0.82 o 
  -2   5   4      914.75      873.47     11.65 o 
  -1   5   4      113.48      100.35      1.89 o 
   0   5   4       53.79       45.12      1.32 o 
   1   5   4      284.66      269.16      4.87 o 
   2   5   4      154.30      148.35      3.21 o 
   3   5   4      305.05      299.11      5.53 o 
   4   5   4       73.92       67.48      3.31 o 
   5   5   4        1.89        1.28      0.56 o 
   6   5   4        0.79        0.61      0.55 o 
   7   5   4        1.57        2.09      0.66 o 
   8   5   4      158.58      151.71      4.06 o 
 -10   6   4        0.81        1.51      0.84 o 
  -9   6   4        2.89        2.67      0.90 o 
  -8   6   4       67.26       62.31      2.30 o 
  -7   6   4        3.68        2.96      0.82 o 
  -6   6   4       28.07       27.17      1.39 o 
  -5   6   4       22.76       21.48      1.40 o 
  -4   6   4       31.38       31.28      1.29 o 
  -3   6   4        2.54        3.71      0.44 o 
  -2   6   4       48.49       48.18      1.18 o 
  -1   6   4        8.06        5.26      0.72 o 
   0   6   4        9.49       10.37      0.80 o 
   1   6   4        5.17        5.39      0.70 o 
   2   6   4      412.98      402.11      7.03 o 
   3   6   4       16.01       12.26      0.97 o 
   4   6   4       45.86       46.06      2.50 o 
   5   6   4      108.21       99.70      2.90 o 
   6   6   4       30.27       26.48      1.46 o 
   7   6   4       12.55       16.47      1.22 o 
  -9   7   4      126.08      142.95      6.41 o 
  -8   7   4      212.49      236.42      5.33 o 
  -7   7   4      114.71      128.28      3.46 o 
  -6   7   4      378.41      387.17      7.28 o 
  -5   7   4       51.62       47.52      1.77 o 
  -4   7   4     1200.45     1161.47     17.49 o 
  -3   7   4     1163.66     1159.07     19.92 o 
  -2   7   4      355.64      348.41      6.16 o 
  -1   7   4      146.28      156.14      3.92 o 
   0   7   4       89.94       70.78      4.53 o 
   1   7   4       42.77       39.79      1.55 o 
   2   7   4      107.73      104.68      2.77 o 
   3   7   4      141.13      131.73      3.32 o 
   4   7   4      105.51      102.32      2.91 o 
   5   7   4       83.48       76.46      2.60 o 
   6   7   4       99.83      102.82      3.18 o 
  -8   8   4       13.08       13.38      1.29 o 
  -7   8   4       33.57       33.02      1.77 o 
  -6   8   4       14.62       14.32      2.27 o 
  -5   8   4       24.02       22.88      1.29 o 
  -4   8   4        0.87        1.08      0.89 o 
  -3   8   4        0.00        1.29      0.71 o 
  -2   8   4       31.29       26.53      1.54 o 
  -1   8   4        0.03       -0.57      0.57 o 
   0   8   4       27.23       24.23      1.25 o 
   1   8   4        0.16       -0.01      0.57 o 
   2   8   4        0.81        1.65      0.65 o 
   3   8   4       29.28       30.45      1.55 o 
   4   8   4        0.58        0.54      0.83 o 
   5   8   4       89.49       81.63      4.73 o 
  -6   9   4      263.90      280.23     15.15 o 
  -5   9   4      282.66      294.84     13.45 o 
  -4   9   4      226.26      231.56     10.84 o 
  -3   9   4      206.75      205.12      6.70 o 
  -2   9   4      374.05      347.09      9.71 o 
  -1   9   4       17.87       17.89      1.91 o 
   0   9   4        4.93        5.87      0.96 o 
   1   9   4      159.82      163.64      6.12 o 
   2   9   4        4.61        5.91      1.03 o 
   3   9   4       57.68       59.34      2.24 o 
   4   9   4       11.34        9.93      1.07 o 
  -4  10   4       11.47       11.41      2.09 o 
  -3  10   4       35.30       34.17      2.55 o 
  -2  10   4      101.86      108.33      4.66 o 
  -1  10   4        4.48        4.63      1.22 o 
   0  10   4        9.86       12.97      1.46 o 
   1  10   4       30.01       38.88      2.98 o 
   2  10   4       40.86       45.21      3.07 o 
 -11   1   5        0.22       -0.51      0.51 o 
 -10   1   5        4.29        3.65      0.61 o 
  -9   1   5       18.49       17.10      0.93 o 
  -8   1   5      774.02      717.43      9.45 o 
  -7   1   5      112.84       97.52      2.04 o 
  -6   1   5      420.57      376.22      5.68 o 
  -5   1   5      495.75      459.98      6.04 o 
  -4   1   5     1909.28     1962.24     22.89 o 
  -3   1   5     1984.79     2031.22     23.56 o 
  -2   1   5     1590.61     1659.64     44.31 o 
  -1   1   5     1112.87     1134.31     58.28 o 
   0   1   5      144.88      144.89      4.73 o 
   1   1   5       20.97       31.52      2.10 o 
   2   1   5        7.61        9.07      0.63 o 
   3   1   5      485.49      541.79     16.74 o 
   4   1   5      223.83      243.36      6.88 o 
   5   1   5       61.15       65.31      1.57 o 
   6   1   5       26.20       25.20      1.18 o 
   7   1   5        9.06        8.22      0.99 o 
   8   1   5       90.04       85.95      3.34 o 
   9   1   5       31.60       35.72      4.18 o 
 -11   2   5       57.20       65.66      2.16 o 
 -10   2   5       31.11       32.03      1.29 o 
  -9   2   5       36.23       29.56      1.22 o 
  -8   2   5      241.60      239.18      3.89 o 
  -7   2   5       89.36       84.60      1.86 o 
  -6   2   5      206.28      198.74      3.16 o 
  -5   2   5      101.16      100.29      2.01 o 
  -4   2   5       68.67       75.48      1.46 o 
  -3   2   5      116.23      128.97      2.22 o 
  -2   2   5        5.15        5.10      0.41 o 
  -1   2   5       58.28       70.34      1.41 o 
   0   2   5      563.24      663.52      8.93 o 
   1   2   5       54.16       60.81      1.27 o 
   2   2   5        8.65        9.14      0.51 o 
   3   2   5       56.55       55.13      1.79 o 
   4   2   5      485.34      536.99     16.59 o 
   5   2   5       45.60       49.61      2.08 o 
   6   2   5        3.71        4.57      0.69 o 
   7   2   5       14.60       11.13      1.02 o 
   8   2   5        0.28        0.03      0.70 o 
 -11   3   5       21.06       21.46      1.30 o 
 -10   3   5        4.34        3.42      0.68 o 
  -9   3   5        1.78        2.83      0.54 o 
  -8   3   5       14.97       12.60      0.80 o 
  -7   3   5      231.07      213.68      3.48 o 
  -6   3   5     1599.57     1638.47     19.57 o 
  -5   3   5      633.33      628.94      8.02 o 
  -4   3   5     1125.41     1116.38     14.80 o 
  -3   3   5      267.72      242.94      4.22 o 
  -2   3   5       85.09       77.16      1.52 o 
  -1   3   5      207.56      167.78      2.67 o 
   0   3   5       42.57       51.73      1.21 o 
   1   3   5     1850.62     1890.83     22.02 o 
   2   3   5      247.16      238.22      4.27 o 
   3   3   5       15.60       14.41      0.77 o 
   4   3   5       98.45      108.96      2.62 o 
   5   3   5        0.62       -0.54      0.54 o 
   6   3   5        0.16       -0.83      0.83 o 
   7   3   5        1.71        0.99      0.65 o 
   8   3   5        1.32        1.03      0.75 o 
 -11   4   5      246.31      254.52      5.83 o 
 -10   4   5      305.94      305.03      5.57 o 
  -9   4   5      146.50      154.00      3.35 o 
  -8   4   5        9.01        8.02      0.68 o 
  -7   4   5       19.18       21.47      0.94 o 
  -6   4   5       51.96       48.38      1.67 o 
  -5   4   5        0.18       -0.38      0.50 o 
  -4   4   5      676.69      666.85     11.90 o 
  -3   4   5      264.28      284.63      4.36 o 
  -2   4   5       48.58       55.13      1.38 o 
  -1   4   5       45.91       49.91      1.09 o 
   0   4   5      491.92      519.98      7.33 o 
   1   4   5       12.59       13.44      0.67 o 
   2   4   5      914.72      953.32     14.42 o 
   3   4   5       13.24       10.60      1.10 o 
   4   4   5      289.29      261.94      6.31 o 
   5   4   5       96.32       91.06      2.60 o 
   6   4   5      117.97      116.86      3.31 o 
   7   4   5      111.40      109.68      3.15 o 
   8   4   5       28.86       25.14      2.09 o 
 -10   5   5       23.78       22.41      1.92 o 
  -9   5   5        0.14        0.07      0.71 o 
  -8   5   5        8.44        7.98      0.92 o 
  -7   5   5       67.77       63.05      2.12 o 
  -6   5   5       39.86       37.26      1.31 o 
  -5   5   5     1060.26     1117.68     15.18 o 
  -4   5   5       44.15       41.13      1.41 o 
  -3   5   5      331.21      321.58      5.50 o 
  -2   5   5        2.95        0.97      0.47 o 
  -1   5   5       16.05       11.69      0.58 o 
   0   5   5      415.58      420.88      6.18 o 
   1   5   5        7.33        8.46      1.44 o 
   2   5   5       40.08       36.37      2.25 o 
   3   5   5        2.69        2.42      0.53 o 
   4   5   5        0.37       -0.14      0.52 o 
   5   5   5        0.24       -0.60      0.60 o 
   6   5   5       54.10       58.30      2.15 o 
   7   5   5        5.25        7.51      0.95 o 
 -10   6   5      107.06      106.05      3.38 o 
  -9   6   5      135.48      136.39      3.75 o 
  -8   6   5      127.54      128.60      3.45 o 
  -7   6   5      151.33      151.79      3.70 o 
  -6   6   5      187.42      190.15      4.18 o 
  -5   6   5        0.80       -0.02      0.61 o 
  -4   6   5       35.66       36.96      1.24 o 
  -3   6   5        3.48        4.91      0.69 o 
  -2   6   5      185.09      153.75      3.92 o 
  -1   6   5       37.55       34.73      2.29 o 
   0   6   5       38.49       38.51      1.69 o 
   1   6   5      226.23      213.51      4.99 o 
   2   6   5      453.45      452.58      9.05 o 
   3   6   5      500.77      515.20      8.86 o 
   4   6   5       51.54       50.61      2.37 o 
   5   6   5      152.42      137.30      4.21 o 
   6   6   5       17.38       19.50      1.30 o 
   7   6   5       17.45       20.19      1.39 o 
  -9   7   5        0.46        1.41      0.85 o 
  -8   7   5        0.98        0.68      0.75 o 
  -7   7   5       48.02       49.05      2.03 o 
  -6   7   5       27.24       25.41      1.43 o 
  -5   7   5       92.90       93.33      2.29 o 
  -4   7   5      100.00      102.38      2.65 o 
  -3   7   5       16.91       19.06      1.29 o 
  -2   7   5       13.25       14.93      0.98 o 
  -1   7   5       11.73       10.42      1.01 o 
   0   7   5        9.64       12.01      0.91 o 
   1   7   5        9.68        8.28      0.82 o 
   2   7   5       21.02       20.07      1.19 o 
   3   7   5        0.02        0.78      0.59 o 
   4   7   5        0.03       -0.09      0.66 o 
   5   7   5       16.55       15.13      1.23 o 
   6   7   5        6.35        7.59      0.99 o 
  -8   8   5       95.67       94.89      3.56 o 
  -7   8   5      226.21      217.97      5.05 o 
  -6   8   5       70.95       82.68      3.35 o 
  -5   8   5        4.20        7.57      1.26 o 
  -4   8   5        0.27        1.83      0.77 o 
  -3   8   5        1.70        1.22      0.72 o 
  -2   8   5       15.59       19.92      1.69 o 
  -1   8   5       72.49       56.98      2.30 o 
   0   8   5        0.75        1.08      0.73 o 
   1   8   5      200.43      204.69      6.30 o 
   2   8   5      255.31      256.09      6.24 o 
   3   8   5      349.58      366.20      7.08 o 
   4   8   5      235.35      241.77      5.92 o 
   5   8   5       22.39       23.68      2.19 o 
  -6   9   5       83.37       85.03      7.69 o 
  -5   9   5       11.58       12.01      1.58 o 
  -4   9   5       16.77       17.47      1.85 o 
  -3   9   5       97.15       91.59      4.54 o 
  -2   9   5        4.59        6.39      1.01 o 
  -1   9   5      158.55      153.17      4.36 o 
   0   9   5        3.86        4.96      0.93 o 
   1   9   5       98.23       95.89      3.38 o 
   2   9   5        1.34        2.66      0.81 o 
   3   9   5       23.80       27.06      1.59 o 
  -4  10   5       41.96       45.73      3.18 o 
  -3  10   5        2.12        1.01      1.07 o 
  -2  10   5      110.36      115.35      4.81 o 
  -1  10   5       92.47      100.19      4.41 o 
   0  10   5       92.88       95.91      4.88 o 
   1  10   5       70.70       82.31      3.98 o 
 -11   0   6      124.36      101.45      3.65 o 
 -10   0   6      154.60      167.30      4.79 o 
  -9   0   6      121.46      138.37      4.07 o 
  -8   0   6      685.00      706.59     13.35 o 
  -7   0   6      364.26      341.92      7.16 o 
  -6   0   6      578.73      574.64     10.71 o 
  -5   0   6     1327.61     1394.50     23.58 o 
  -4   0   6     1373.23     1548.77     25.82 o 
  -3   0   6      335.19      330.23      6.46 o 
  -2   0   6       69.18       65.59      3.42 o 
  -1   0   6       59.77       62.32      3.31 o 
   0   0   6     1967.56     2113.58     75.35 o 
   1   0   6      461.75      537.54     23.80 o 
   2   0   6      520.74      588.14     10.53 o 
   3   0   6      559.29      640.00     14.39 o 
   4   0   6      752.69      865.28     19.18 o 
   5   0   6      129.08       75.66      3.95 o 
   6   0   6       53.46       60.38      3.04 o 
   7   0   6       13.94       14.13      4.00 o 
   8   0   6       34.99       42.41      3.01 o 
 -11   1   6       46.03       50.76      1.75 o 
 -10   1   6        9.52       10.79      0.82 o 
  -9   1   6       46.21       45.37      1.60 o 
  -8   1   6        2.80        2.01      0.49 o 
  -7   1   6       15.32       10.56      0.72 o 
  -6   1   6      196.94      198.66      3.18 o 
  -5   1   6       96.74      102.26      1.90 o 
  -4   1   6      258.47      270.05      3.77 o 
  -3   1   6        0.05        0.34      0.37 o 
  -2   1   6        3.93        6.41      0.46 o 
  -1   1   6       45.01       31.17      1.06 o 
   0   1   6      678.64      714.88     11.68 o 
   1   1   6       10.60       12.79      0.55 o 
   2   1   6        0.24        0.44      0.40 o 
   3   1   6        0.04        1.32      0.44 o 
   4   1   6       34.83       35.85      1.76 o 
   5   1   6       39.17       37.34      2.49 o 
   6   1   6       16.55       18.20      1.09 o 
   7   1   6        3.08        3.84      0.74 o 
   8   1   6       47.56       50.05      2.66 o 
 -11   2   6      259.52      275.23      4.82 o 
 -10   2   6      416.22      433.68      6.54 o 
  -9   2   6      443.20      418.81      6.20 o 
  -8   2   6        1.89        0.41      0.56 o 
  -7   2   6     1116.43     1135.00     14.06 o 
  -6   2   6        0.52        0.53      0.40 o 
  -5   2   6       43.37       35.96      1.03 o 
  -4   2   6      540.58      543.24      7.61 o 
  -3   2   6      137.30      119.18      2.10 o 
  -2   2   6       91.09       99.98      3.30 o 
  -1   2   6       43.38       41.93      2.50 o 
   0   2   6      219.58      209.31      3.28 o 
   1   2   6      175.50      174.17      2.63 o 
   2   2   6       24.24       28.91      0.88 o 
   3   2   6     1186.14     1318.14     21.33 o 
   4   2   6        0.06        0.54      0.54 o 
   5   2   6      140.40      144.98      4.55 o 
   6   2   6       75.44       84.00      2.54 o 
   7   2   6       47.75       55.06      2.10 o 
   8   2   6        4.69        9.17      1.23 o 
 -11   3   6        3.95        5.56      1.19 o 
 -10   3   6        0.01       -0.28      0.53 o 
  -9   3   6        1.45        3.18      0.58 o 
  -8   3   6        3.57        4.36      0.57 o 
  -7   3   6       59.14       63.79      1.62 o 
  -6   3   6       92.62       84.35      1.83 o 
  -5   3   6     1829.33     1835.63     23.93 o 
  -4   3   6        9.11        7.78      0.56 o 
  -3   3   6      112.37      108.25      2.04 o 
  -2   3   6      403.40      379.86      5.43 o 
  -1   3   6      200.89      209.26      2.99 o 
   0   3   6       95.41      108.72      2.04 o 
   1   3   6     1177.77     1267.07     15.07 o 
   2   3   6       42.05       38.45      1.34 o 
   3   3   6       21.47       20.07      1.29 o 
   4   3   6        5.40        5.28      0.70 o 
   5   3   6       50.31       51.50      2.73 o 
   6   3   6       25.96       28.61      1.48 o 
   7   3   6        0.19       -0.83      0.83 o 
 -11   4   6      157.97      157.32      4.28 o 
 -10   4   6      156.36      160.65      3.61 o 
  -9   4   6      142.28      146.43      3.26 o 
  -8   4   6      550.08      518.73      7.97 o 
  -7   4   6      337.15      329.25      5.44 o 
  -6   4   6        8.29        8.57      0.80 o 
  -5   4   6      194.76      190.58      3.40 o 
  -4   4   6      230.29      219.03      3.67 o 
  -3   4   6      126.27      128.19      2.37 o 
  -2   4   6       64.33       64.59      1.44 o 
  -1   4   6        0.25        0.74      0.31 o 
   0   4   6      103.20      107.63      2.13 o 
   1   4   6      297.85      306.27      4.77 o 
   2   4   6      122.04      126.80      2.97 o 
   3   4   6      150.57      138.81      3.21 o 
   4   4   6      397.47      387.58      7.02 o 
   5   4   6       66.29       65.21      2.58 o 
   6   4   6       26.03       29.40      1.80 o 
   7   4   6        1.44        1.82      0.90 o 
 -10   5   6       32.01       35.87      1.89 o 
  -9   5   6        0.09       -0.69      0.69 o 
  -8   5   6        1.38        1.36      0.69 o 
  -7   5   6      163.31      160.89      3.67 o 
  -6   5   6      361.93      360.54      7.50 o 
  -5   5   6       31.48       30.96      1.61 o 
  -4   5   6     1969.14     2030.66     26.41 o 
  -3   5   6      648.90      634.83      8.90 o 
  -2   5   6       67.15       63.18      1.38 o 
  -1   5   6       70.23       64.61      1.58 o 
   0   5   6      744.65      714.77     11.23 o 
   1   5   6       16.85       17.07      1.15 o 
   2   5   6      113.34      109.54      2.72 o 
   3   5   6      323.57      318.52      6.93 o 
   4   5   6       77.31       77.08      2.39 o 
   5   5   6       11.56       12.91      2.08 o 
   6   5   6        6.63        6.34      1.02 o 
   7   5   6       24.68       25.91      1.84 o 
  -9   6   6       11.92       12.74      1.22 o 
  -8   6   6        0.66        0.98      0.70 o 
  -7   6   6       37.90       38.41      1.70 o 
  -6   6   6       80.45       76.93      2.36 o 
  -5   6   6       13.67       13.14      1.15 o 
  -4   6   6       20.57       22.01      0.98 o 
  -3   6   6        9.54        9.99      0.61 o 
  -2   6   6        8.93       10.74      0.79 o 
  -1   6   6       10.04        5.79      0.65 o 
   0   6   6        5.96       11.06      0.86 o 
   1   6   6       70.83       69.03      2.08 o 
   2   6   6       16.40       16.84      1.18 o 
   3   6   6       59.83       56.44      2.39 o 
   4   6   6       30.64       32.66      1.90 o 
   5   6   6        0.81       -0.67      1.05 o 
   6   6   6       46.10       49.22      2.50 o 
  -9   7   6       62.37       69.97      2.65 o 
  -8   7   6       37.97       40.88      1.94 o 
  -7   7   6      239.16      270.59      5.68 o 
  -6   7   6       25.49       32.19      1.85 o 
  -5   7   6      237.88      251.33      4.49 o 
  -4   7   6      255.97      246.86      5.66 o 
  -3   7   6      163.83      149.43      3.93 o 
  -2   7   6     1574.24     1486.34     38.16 o 
  -1   7   6      146.85      150.77      4.44 o 
   0   7   6       87.41       89.54      2.52 o 
   1   7   6       59.85       58.31      2.51 o 
   2   7   6        0.54        0.46      0.76 o 
   3   7   6      118.97      122.24      3.84 o 
   4   7   6       22.87       24.61      1.80 o 
   5   7   6      172.94      153.80      4.74 o 
  -7   8   6       23.23       24.10      1.88 o 
  -6   8   6       24.12       25.18      2.59 o 
  -5   8   6       72.91       80.06      2.87 o 
  -4   8   6        0.86        0.12      0.74 o 
  -3   8   6       12.44       10.75      1.11 o 
  -2   8   6        0.07        0.97      0.63 o 
  -1   8   6       17.33       15.98      1.28 o 
   0   8   6        8.06        6.30      0.97 o 
   1   8   6       44.91       46.05      3.23 o 
   2   8   6       55.33       58.47      2.55 o 
   3   8   6        5.44        5.87      1.12 o 
   4   8   6       24.77       18.41      1.72 o 
  -6   9   6      211.89      245.85     11.53 o 
  -5   9   6       88.20       97.50      6.42 o 
  -4   9   6      195.41      184.36      9.22 o 
  -3   9   6      219.01      214.20      6.78 o 
  -2   9   6      166.90      172.61      5.90 o 
  -1   9   6      117.30      103.37      4.33 o 
   0   9   6       70.93       70.62      3.55 o 
   1   9   6        4.95        8.69      1.90 o 
   2   9   6       79.28       85.45      3.28 o 
  -2  10   6        0.96        0.59      1.42 o 
 -11   1   7      118.19      117.73      2.86 o 
 -10   1   7       40.22       38.73      1.45 o 
  -9   1   7       12.89       11.24      0.87 o 
  -8   1   7       13.35       11.97      0.82 o 
  -7   1   7      315.45      290.38      4.45 o 
  -6   1   7      131.57      120.67      2.28 o 
  -5   1   7       84.51       66.69      1.48 o 
  -4   1   7      345.16      311.86      4.29 o 
  -3   1   7     1119.08     1142.26     16.81 o 
  -2   1   7      737.55      693.59     13.12 o 
  -1   1   7      692.52      669.85     11.89 o 
   0   1   7      499.83      515.03      8.13 o 
   1   1   7       30.85       26.47      0.95 o 
   2   1   7       36.05       45.42      1.33 o 
   3   1   7        0.43        0.74      0.48 o 
   4   1   7      408.00      471.64     12.07 o 
   5   1   7       36.20       40.33      1.91 o 
   6   1   7       56.81       56.05      2.37 o 
   7   1   7       40.97       44.81      4.16 o 
 -11   2   7      159.36      176.53      3.63 o 
 -10   2   7       39.04       42.43      1.53 o 
  -9   2   7       24.13       26.93      1.16 o 
  -8   2   7      128.42      116.90      2.45 o 
  -7   2   7       10.09       13.68      0.78 o 
  -6   2   7       34.47       33.07      1.08 o 
  -5   2   7        9.90        9.07      0.58 o 
  -4   2   7      755.67      755.70     10.32 o 
  -3   2   7        0.12       -0.37      0.37 o 
  -2   2   7       19.11       22.89      0.89 o 
  -1   2   7        3.76        6.28      0.91 o 
   0   2   7       10.26        8.39      0.84 o 
   1   2   7        0.32        2.08      0.76 o 
   2   2   7       20.83       24.13      0.97 o 
   3   2   7      122.51      133.94      4.02 o 
   4   2   7      122.45      134.78      7.09 o 
   5   2   7      109.98      115.26      4.36 o 
   6   2   7       12.94       14.86      2.49 o 
   7   2   7        5.06        8.36      1.38 o 
 -11   3   7        0.20        0.92      0.69 o 
 -10   3   7        7.34        5.30      0.71 o 
  -9   3   7       40.34       45.40      1.53 o 
  -8   3   7        5.20        8.58      0.86 o 
  -7   3   7      145.50      145.35      2.73 o 
  -6   3   7       70.28       65.28      1.73 o 
  -5   3   7     1477.40     1500.80     19.83 o 
  -4   3   7      212.95      218.41      4.12 o 
  -3   3   7      594.07      578.17      9.09 o 
  -2   3   7      264.58      248.66      6.44 o 
  -1   3   7       41.95       38.41      1.29 o 
   0   3   7       84.72       74.71      1.94 o 
   1   3   7        0.38        0.32      0.57 o 
   2   3   7      430.50      437.58      8.44 o 
   3   3   7      138.87      146.50      8.26 o 
   4   3   7        0.83        0.52      0.92 o 
   5   3   7       33.71       37.36      2.21 o 
   6   3   7       28.31       27.52      1.77 o 
   7   3   7        0.75        1.04      1.01 o 
 -10   4   7      381.60      396.82      7.55 o 
  -9   4   7      219.35      230.54      4.07 o 
  -8   4   7      461.79      467.12      7.42 o 
  -7   4   7       14.32       16.09      0.98 o 
  -6   4   7      319.22      320.71      5.23 o 
  -5   4   7       11.74       13.14      0.92 o 
  -4   4   7      200.02      195.90      3.86 o 
  -3   4   7      188.49      183.60      3.59 o 
  -2   4   7      371.62      358.57      6.00 o 
  -1   4   7       72.44       75.79      1.99 o 
   0   4   7      166.38      170.18      3.48 o 
   1   4   7        0.00        0.39      0.55 o 
   2   4   7       77.69       74.99      3.51 o 
   3   4   7      126.04      105.76      7.18 o 
   4   4   7       10.31       10.33      1.15 o 
   5   4   7       16.86       18.06      1.45 o 
   6   4   7       44.67       44.84      2.81 o 
 -10   5   7        3.66        4.81      1.42 o 
  -9   5   7       36.50       43.92      2.77 o 
  -8   5   7       20.86       18.87      1.30 o 
  -7   5   7        4.42        2.70      0.68 o 
  -6   5   7      126.05      128.32      3.14 o 
  -5   5   7        8.40        8.94      0.82 o 
  -4   5   7      438.90      437.50      7.40 o 
  -3   5   7       24.11       23.10      1.06 o 
  -2   5   7        0.13        0.88      0.51 o 
  -1   5   7      200.20      175.36      3.60 o 
   0   5   7       74.77       67.82      2.36 o 
   1   5   7      480.50      482.27      9.54 o 
   2   5   7        5.48        3.75      0.86 o 
   3   5   7       11.97       11.32      1.74 o 
   4   5   7        0.02       -0.83      0.83 o 
   5   5   7        8.60        9.56      1.17 o 
   6   5   7        1.04        1.02      1.16 o 
  -9   6   7      286.59      299.91      8.90 o 
  -8   6   7       85.60       81.45      3.17 o 
  -7   6   7      268.38      278.21      6.60 o 
  -6   6   7      233.59      235.14      5.66 o 
  -5   6   7      122.21      122.59      3.48 o 
  -4   6   7       11.46       14.51      0.98 o 
  -3   6   7      195.42      183.39      3.85 o 
  -2   6   7        0.03        0.78      0.63 o 
  -1   6   7      174.93      154.81      4.62 o 
   0   6   7        1.22        1.71      0.78 o 
   1   6   7        8.90        7.49      1.00 o 
   2   6   7      191.89      179.08      4.74 o 
   3   6   7      139.37      138.22      7.44 o 
   4   6   7       66.16       66.16      2.81 o 
   5   6   7       71.90       69.09      2.95 o 
  -8   7   7        0.97       -0.69      0.93 o 
  -7   7   7        7.14        8.37      1.21 o 
  -6   7   7        0.27       -0.75      0.75 o 
  -5   7   7        0.53        0.32      0.78 o 
  -4   7   7       12.34       10.38      2.71 o 
  -3   7   7        0.08       -0.60      0.60 o 
  -2   7   7        9.22        6.59      0.95 o 
  -1   7   7       15.78       12.35      1.19 o 
   0   7   7       86.95       74.27      2.76 o 
   1   7   7       19.32       18.70      1.45 o 
   2   7   7       29.96       32.31      1.90 o 
   3   7   7        7.41        9.15      1.48 o 
   4   7   7        3.31        3.64      0.96 o 
  -7   8   7      164.84      144.42      8.05 o 
  -6   8   7      138.63      131.17      7.46 o 
  -5   8   7      216.61      228.69      7.03 o 
  -4   8   7       34.15       33.20      2.28 o 
  -3   8   7        1.00        0.22      0.92 o 
  -2   8   7       38.42       39.71      2.48 o 
  -1   8   7       14.74       12.78      1.39 o 
   0   8   7       10.22       11.01      1.89 o 
   1   8   7        3.53        3.95      0.93 o 
   2   8   7       12.20       10.56      1.30 o 
   3   8   7      129.04      133.25      6.71 o 
  -5   9   7      102.51      113.73      6.96 o 
  -4   9   7        0.01        0.54      1.13 o 
  -3   9   7       19.68       21.51      2.70 o 
  -2   9   7        0.44       -0.24      1.14 o 
  -1   9   7       57.09       61.14      3.30 o 
   0   9   7       42.45       40.70      2.81 o 
   1   9   7       18.26       18.24      2.64 o 
 -11   0   8      193.07      198.74      6.77 o 
 -10   0   8      308.20      315.76      7.40 o 
  -9   0   8      334.78      327.22      8.05 o 
  -8   0   8       22.43       10.39      1.28 o 
  -7   0   8     1171.29     1218.87     26.19 o 
  -6   0   8      462.21      454.43     11.00 o 
  -5   0   8      282.72      276.74      7.30 o 
  -4   0   8      604.60      575.82     13.01 o 
  -3   0   8        0.05       -0.10      1.08 o 
  -2   0   8       39.73       41.39      3.01 o 
  -1   0   8       83.05       77.21      4.24 o 
   0   0   8       15.04       16.82      1.59 o 
   1   0   8      225.08      257.36      9.57 o 
   2   0   8       34.76       37.01      2.06 o 
   4   0   8       38.76       39.76      2.28 o 
   5   0   8      102.22      114.94      6.42 o 
   6   0   8       61.55       71.78      5.12 o 
 -11   1   8       10.65       17.70      1.72 o 
 -10   1   8       17.43       18.34      1.13 o 
  -9   1   8       36.01       42.69      1.61 o 
  -8   1   8        6.06        7.37      0.74 o 
  -7   1   8        0.53        1.14      0.48 o 
  -6   1   8        0.17        0.99      0.55 o 
  -5   1   8      249.02      234.18      4.55 o 
  -4   1   8       13.29       13.08      1.04 o 
  -3   1   8       16.83       15.94      1.42 o 
  -2   1   8       31.59       27.24      1.75 o 
  -1   1   8      107.50      110.82      3.77 o 
   0   1   8      104.83      121.08      3.29 o 
   1   1   8      330.82      359.24      6.25 o 
   2   1   8       36.09       38.53      2.67 o 
   3   1   8        7.42        7.89      1.12 o 
   4   1   8       13.50       15.98      1.39 o 
   5   1   8        1.12       -0.17      0.80 o 
   6   1   8       10.65       13.71      2.68 o 
 -11   2   8      137.61      135.02      3.35 o 
 -10   2   8      199.38      219.91      4.44 o 
  -9   2   8      297.39      306.32      5.45 o 
  -8   2   8      633.49      628.71      9.41 o 
  -7   2   8       41.21       45.61      1.64 o 
  -6   2   8      103.01       93.84      2.19 o 
  -5   2   8      765.60      787.96     12.31 o 
  -4   2   8       46.19       47.88      1.88 o 
  -3   2   8      391.55      375.98      7.40 o 
  -2   2   8      237.91      224.84      6.17 o 
  -1   2   8       68.68       69.67      2.86 o 
   0   2   8      152.51      143.76      3.67 o 
   1   2   8       33.83       34.51      2.04 o 
   2   2   8       79.73       82.74      2.76 o 
   3   2   8        4.74        6.80      1.13 o 
   4   2   8      351.15      370.84     13.69 o 
   5   2   8        7.00        8.35      1.39 o 
   6   2   8       22.43       23.20      3.22 o 
 -11   3   8        8.55        6.61      0.86 o 
 -10   3   8       37.40       43.11      1.74 o 
  -9   3   8       17.48       15.76      1.03 o 
  -8   3   8        0.24        0.17      0.65 o 
  -7   3   8      165.26      165.02      3.87 o 
  -6   3   8      226.45      224.95      4.54 o 
  -5   3   8       10.96       11.78      0.97 o 
  -4   3   8     1224.76     1220.05     18.25 o 
  -3   3   8       14.15       12.67      0.99 o 
  -2   3   8       17.05       18.31      1.47 o 
  -1   3   8       82.31       79.33      2.53 o 
   0   3   8      114.04      103.20      3.01 o 
   1   3   8       22.62       24.74      1.45 o 
   2   3   8        5.28        5.32      0.93 o 
   3   3   8      402.66      417.66     13.73 o 
   4   3   8       43.21       41.29      4.89 o 
   5   3   8       20.47       19.88      1.96 o 
   6   3   8        3.30        3.97      1.19 o 
 -10   4   8      199.02      221.96      5.12 o 
  -9   4   8      178.50      180.43      4.32 o 
  -8   4   8       76.88       77.20      2.49 o 
  -7   4   8      411.57      410.32      7.42 o 
  -6   4   8        6.06        7.23      0.81 o 
  -5   4   8      158.07      155.63      3.69 o 
  -4   4   8      583.35      569.65      9.23 o 
  -3   4   8       83.48       74.80      1.98 o 
  -2   4   8      128.69      130.25      2.55 o 
  -1   4   8       14.13       17.60      0.98 o 
   0   4   8       80.38       67.07      4.19 o 
   1   4   8       97.51       92.20      3.74 o 
   2   4   8       13.49       11.25      1.32 o 
   3   4   8       47.11       46.74      2.73 o 
   4   4   8       10.24       10.21      1.88 o 
   5   4   8       28.16       23.79      2.18 o 
 -10   5   8        0.50        0.23      0.94 o 
  -9   5   8        6.82        6.60      1.18 o 
  -8   5   8      124.71      135.29      4.19 o 
  -7   5   8       12.48       14.58      1.12 o 
  -6   5   8        1.80        1.76      0.85 o 
  -5   5   8      100.69       98.78      2.60 o 
  -4   5   8      133.56      135.31      3.09 o 
  -3   5   8      358.82      358.18      7.38 o 
  -2   5   8      741.43      690.59     11.06 o 
  -1   5   8       34.95       36.22      1.73 o 
   0   5   8        0.04        0.30      0.70 o 
   1   5   8      378.98      351.92      9.45 o 
   2   5   8        8.50        5.66      1.15 o 
   3   5   8       51.76       57.32      3.12 o 
   4   5   8       82.90       86.54      4.04 o 
   5   5   8       78.56       80.99      6.75 o 
  -9   6   8       48.28       60.99      2.86 o 
  -8   6   8        8.41        6.79      1.20 o 
  -7   6   8       94.26      102.31      3.45 o 
  -6   6   8       74.28       75.69      2.37 o 
  -5   6   8       31.50       28.56      1.39 o 
  -4   6   8       14.29       14.10      1.07 o 
  -3   6   8        0.30        0.53      0.62 o 
  -2   6   8       32.62       28.73      1.58 o 
  -1   6   8        0.11        0.33      0.97 o 
   0   6   8       72.26       58.34      2.36 o 
   1   6   8       19.35       19.21      1.66 o 
   2   6   8        0.02        0.36      0.84 o 
   3   6   8        6.45        6.92      1.27 o 
   4   6   8       22.01       16.92      1.87 o 
  -8   7   8        0.27        0.01      1.00 o 
  -7   7   8       24.15       28.54      1.87 o 
  -6   7   8      117.04      140.42      5.23 o 
  -5   7   8        0.01        1.23      1.08 o 
  -4   7   8      113.62      113.04      3.51 o 
  -3   7   8      142.18      141.02      4.02 o 
  -2   7   8      111.47      115.56      3.55 o 
  -1   7   8      352.31      316.34      7.12 o 
   0   7   8      319.90      325.01      7.44 o 
   1   7   8        0.04       -0.52      0.79 o 
   2   7   8       26.71       24.98      2.16 o 
   3   7   8        0.52       -0.43      0.98 o 
  -6   8   8        1.07       -0.20      1.14 o 
  -5   8   8        3.14        2.11      1.50 o 
  -4   8   8       56.27       57.70      4.26 o 
  -3   8   8        0.11        0.42      1.04 o 
  -2   8   8       24.70       19.54      1.50 o 
  -1   8   8        1.84        1.17      0.89 o 
   0   8   8        0.63        0.95      0.94 o 
   1   8   8        3.85        3.18      1.04 o 
  -3   9   8       24.63       23.03      4.57 o 
  -2   9   8      188.95      185.50      6.41 o 
 -11   1   9      218.12      248.97      5.68 o 
 -10   1   9      122.33      109.75      3.54 o 
  -9   1   9      134.02      132.38      3.55 o 
  -8   1   9       84.11       71.71      2.39 o 
  -7   1   9       14.17       13.34      1.03 o 
  -6   1   9        4.02        2.26      0.67 o 
  -5   1   9      265.75      240.72      5.62 o 
  -4   1   9       49.64       49.13      2.10 o 
  -3   1   9      372.88      354.17      9.06 o 
  -2   1   9      277.63      264.61      8.48 o 
  -1   1   9      163.04      149.77      4.85 o 
   0   1   9      423.92      408.78      8.27 o 
   1   1   9       22.99       23.78      1.25 o 
   2   1   9      108.57      124.52      6.27 o 
   3   1   9       18.35       15.79      1.31 o 
   4   1   9       54.41       64.72      2.65 o 
   5   1   9       47.53       58.66      3.33 o 
 -11   2   9       97.78      113.91      3.46 o 
 -10   2   9      128.57      126.56      3.56 o 
  -9   2   9       26.19       27.21      1.60 o 
  -8   2   9       52.07       53.39      2.04 o 
  -7   2   9       22.98       20.51      1.71 o 
  -6   2   9       36.03       40.86      1.94 o 
  -5   2   9        3.37        2.57      0.75 o 
  -4   2   9      128.85      120.93      3.91 o 
  -3   2   9      284.28      260.55      7.16 o 
  -2   2   9       21.91       22.30      1.66 o 
  -1   2   9        0.35       -0.03      0.62 o 
   0   2   9        2.94        3.91      0.64 o 
   1   2   9        7.61        7.45      1.33 o 
   2   2   9        3.14        3.00      0.84 o 
   3   2   9        4.29        4.68      0.97 o 
   4   2   9       71.00       83.31      7.33 o 
   5   2   9       33.57       35.12      6.24 o 
 -10   3   9        7.92        8.67      1.03 o 
  -9   3   9       15.75       19.25      1.32 o 
  -8   3   9       51.81       48.78      2.41 o 
  -7   3   9       10.28        9.78      1.14 o 
  -6   3   9      101.41       98.16      3.14 o 
  -5   3   9        0.00        0.60      0.65 o 
  -4   3   9      584.73      560.33     10.66 o 
  -3   3   9      193.23      187.53      4.48 o 
  -2   3   9       86.82       85.92      4.82 o 
  -1   3   9      257.88      233.88      5.41 o 
   0   3   9        1.05        0.99      0.67 o 
   1   3   9       14.10       13.59      1.24 o 
   2   3   9        7.21       10.74      1.55 o 
   3   3   9       67.19       70.23      3.46 o 
   4   3   9       53.77       65.75      3.46 o 
   5   3   9        2.44        4.71      1.57 o 
 -10   4   9       46.97       50.58      3.54 o 
  -9   4   9      336.11      393.22      8.85 o 
  -8   4   9      261.30      259.54      9.49 o 
  -7   4   9      182.83      194.16      5.05 o 
  -6   4   9       24.83       23.34      1.50 o 
  -5   4   9       77.84       74.11      2.59 o 
  -4   4   9       17.61       17.34      1.24 o 
  -3   4   9       79.16       79.42      2.55 o 
  -2   4   9      132.90      126.18      3.59 o 
  -1   4   9      195.76      181.92      5.70 o 
   0   4   9       63.09       65.98      3.15 o 
   1   4   9        3.65        3.52      0.96 o 
   2   4   9        0.65        0.20      0.78 o 
   3   4   9       12.65       12.00      1.55 o 
   4   4   9        6.79       10.20      1.60 o 
  -9   5   9       44.19       45.34      3.05 o 
  -8   5   9        2.80        2.28      0.93 o 
  -7   5   9      178.77      182.12      4.91 o 
  -6   5   9       16.10       15.81      1.28 o 
  -5   5   9       48.69       49.16      2.08 o 
  -4   5   9       63.24       60.53      2.91 o 
  -3   5   9       14.32       14.45      1.24 o 
  -2   5   9      104.57       93.66      3.84 o 
  -1   5   9       14.29       11.45      1.41 o 
   0   5   9       68.21       64.48      3.19 o 
   1   5   9        3.19        2.47      0.92 o 
   2   5   9       42.41       40.68      2.64 o 
   3   5   9       53.62       60.41      3.52 o 
   4   5   9       27.13       25.64      3.66 o 
  -8   6   9      366.73      405.84     11.11 o 
  -7   6   9       11.99       15.49      1.80 o 
  -6   6   9      362.92      375.36      8.36 o 
  -5   6   9      177.96      187.78      6.01 o 
  -4   6   9       33.86       34.24      2.30 o 
  -3   6   9       53.87       56.15      3.47 o 
  -2   6   9       49.45       56.52      2.97 o 
  -1   6   9      176.38      164.06      5.68 o 
   0   6   9        1.07       -0.59      0.91 o 
   1   6   9      135.31      132.57      5.07 o 
   2   6   9        5.90        7.90      1.49 o 
   3   6   9       69.59       69.25      5.44 o 
  -7   7   9        8.34       10.96      2.57 o 
  -5   7   9       39.85       45.92      4.04 o 
  -4   7   9        8.75       10.25      1.46 o 
  -3   7   9        0.10        0.12      1.00 o 
  -2   7   9        7.02        6.64      1.30 o 
  -1   7   9        5.82        4.01      1.19 o 
   0   7   9       31.52       24.64      2.53 o 
   1   7   9      135.21      128.26      5.19 o 
   2   7   9       48.72       46.79      3.04 o 
  -5   8   9      121.00      127.48      7.04 o 
  -4   8   9       98.98      115.07      6.68 o 
  -3   8   9      163.25      169.71      8.58 o 
  -2   8   9       29.20       27.90      2.99 o 
  -1   8   9       79.12       90.52      4.17 o 
   0   8   9       33.78       33.85      2.52 o 
 -10   0  10      136.02      153.49      7.33 o 
  -9   0  10      165.96      169.48      6.04 o 
  -8   0  10      342.13      333.10      9.32 o 
  -7   0  10       13.76       12.34      1.44 o 
  -6   0  10      174.93      157.76      5.26 o 
  -5   0  10     1094.21     1107.17     34.89 o 
  -4   0  10       31.55       30.65      2.96 o 
  -3   0  10      117.55      106.24      5.70 o 
  -2   0  10      127.58      118.32      6.04 o 
  -1   0  10       69.33       64.96      4.29 o 
   0   0  10       10.06        9.19      1.20 o 
   1   0  10       77.07       91.51      3.67 o 
   2   0  10       16.87       20.25      1.74 o 
   3   0  10      150.58      184.69      8.95 o 
   4   0  10      374.02      423.73     16.41 o 
 -10   1  10       12.24       12.83      1.20 o 
  -9   1  10       18.10       13.23      1.13 o 
  -8   1  10        0.49        2.23      0.77 o 
  -7   1  10       60.44       55.88      2.08 o 
  -6   1  10       20.56       22.92      1.51 o 
  -5   1  10       21.12       18.85      1.35 o 
  -4   1  10      274.72      262.03      7.47 o 
  -3   1  10       10.34        9.45      1.33 o 
  -2   1  10       26.54       24.58      2.42 o 
  -1   1  10        0.10       -0.01      0.59 o 
   0   1  10       71.75       71.32      5.85 o 
   1   1  10        7.28        9.95      1.14 o 
   2   1  10        0.96        0.79      0.79 o 
   3   1  10      222.18      241.04      7.67 o 
   4   1  10       32.05       35.26      2.72 o 
 -10   2  10      122.05      129.53      3.70 o 
  -9   2  10      172.99      187.91      4.56 o 
  -8   2  10       53.13       56.98      2.57 o 
  -7   2  10      492.09      518.16     10.62 o 
  -6   2  10      204.15      202.97      5.16 o 
  -5   2  10       39.16       37.12      1.83 o 
  -4   2  10      734.00      710.24     16.62 o 
  -3   2  10        0.11        0.65      0.83 o 
  -2   2  10      106.94       95.25      3.77 o 
  -1   2  10       89.87       86.32      4.07 o 
   0   2  10      131.30      138.27      3.94 o 
   1   2  10       69.63       69.51      2.70 o 
   2   2  10        0.99        1.69      0.82 o 
   3   2  10       11.42        9.04      1.41 o 
   4   2  10        0.13        0.79      1.18 o 
 -10   3  10       12.15       11.23      1.40 o 
  -9   3  10       51.75       56.05      2.65 o 
  -8   3  10       50.44       56.75      2.57 o 
  -7   3  10       24.33       24.58      1.64 o 
  -6   3  10       24.56       25.99      1.62 o 
  -5   3  10        5.79        5.52      1.29 o 
  -4   3  10      119.36      111.68      3.32 o 
  -3   3  10       44.00       39.93      2.35 o 
  -2   3  10      118.28      106.63      4.27 o 
  -1   3  10        1.93        1.16      0.66 o 
   0   3  10        1.69        1.53      0.80 o 
   1   3  10       82.83       81.32      3.87 o 
   2   3  10        7.81       11.81      1.52 o 
   3   3  10        2.23        2.71      1.13 o 
   4   3  10       38.99       50.06      3.16 o 
  -9   4  10      218.55      250.45      6.47 o 
  -8   4  10       85.55       86.77      3.66 o 
  -7   4  10      123.44      123.20      3.88 o 
  -6   4  10       38.41       37.58      1.97 o 
  -5   4  10       63.59       55.78      3.40 o 
  -4   4  10      103.97       95.92      3.02 o 
  -3   4  10      158.72      145.05      4.97 o 
  -2   4  10      147.88      138.33      3.94 o 
  -1   4  10       29.18       25.86      1.58 o 
   0   4  10       29.48       28.58      2.14 o 
   1   4  10       19.08       20.12      1.84 o 
   2   4  10        7.45        7.88      1.38 o 
   3   4  10        2.78        2.14      1.10 o 
  -8   5  10        0.91       -0.26      0.90 o 
  -7   5  10      278.50      286.06      6.82 o 
  -6   5  10       38.85       42.81      2.11 o 
  -5   5  10       61.68       63.37      3.13 o 
  -4   5  10       25.57       28.28      2.07 o 
  -3   5  10       53.70       51.64      2.29 o 
  -2   5  10       91.35       81.38      5.66 o 
  -1   5  10      273.89      245.58      7.53 o 
   0   5  10        6.94        9.63      1.40 o 
   1   5  10       15.95       17.10      1.79 o 
   2   5  10        1.34        0.94      0.99 o 
   3   5  10       12.49       17.05      1.94 o 
  -7   6  10        5.32        5.17      2.21 o 
  -6   6  10       26.53       25.99      2.14 o 
  -5   6  10        0.95        0.72      0.98 o 
  -4   6  10       29.69       22.55      1.98 o 
  -3   6  10       25.41       20.53      2.02 o 
  -2   6  10        0.99        0.75      0.96 o 
  -1   6  10        0.89        1.55      1.03 o 
   0   6  10       22.00       19.18      1.87 o 
   1   6  10       77.14       65.95      3.53 o 
  -6   7  10        1.93        3.57      1.95 o 
  -5   7  10       44.01       55.28      4.60 o 
  -4   7  10        1.41        1.56      1.06 o 
  -3   7  10       14.08       15.11      2.44 o 
  -2   7  10       57.78       59.28      5.24 o 
  -1   7  10       74.18       76.37      3.84 o 
   0   7  10       21.34       21.57      2.14 o 
 -10   1  11      120.38      117.68      3.57 o 
  -9   1  11      129.23      135.33      3.78 o 
  -8   1  11      219.02      214.91      4.97 o 
  -7   1  11       41.48       39.44      2.12 o 
  -6   1  11       36.71       38.01      1.99 o 
  -5   1  11       23.73       20.65      1.81 o 
  -4   1  11        0.03       -0.59      0.91 o 
  -3   1  11        1.29        1.04      1.60 o 
  -2   1  11       39.23       31.49      2.17 o 
  -1   1  11      101.49       95.04      2.69 o 
   0   1  11       34.69       35.98      4.27 o 
   1   1  11       62.07       65.48      2.68 o 
   2   1  11       19.83       21.69      1.62 o 
   3   1  11        1.31        4.04      1.52 o 
  -9   2  11      128.40      139.23      4.52 o 
  -8   2  11        4.39        4.10      0.99 o 
  -7   2  11       68.55       69.82      2.83 o 
  -6   2  11        2.08        1.50      0.77 o 
  -5   2  11       39.65       37.74      3.71 o 
  -4   2  11       35.84       32.39      2.21 o 
  -3   2  11      162.25      155.80      6.35 o 
  -2   2  11       92.12       83.62      2.96 o 
  -1   2  11        4.83        5.81      0.93 o 
   0   2  11       13.47       10.88      1.24 o 
   1   2  11        1.94        0.14      0.85 o 
   2   2  11        2.56        0.96      2.05 o 
   3   2  11       12.62       14.02      4.65 o 
  -9   3  11       55.08       60.29      3.42 o 
  -8   3  11        8.37        7.97      1.24 o 
  -7   3  11       33.74       34.52      2.00 o 
  -6   3  11       69.37       73.30      3.09 o 
  -5   3  11       28.36       28.25      1.70 o 
  -4   3  11        8.84        9.54      1.36 o 
  -3   3  11       95.94       82.23      3.61 o 
  -2   3  11      129.69      123.83      3.77 o 
  -1   3  11        0.05       -0.27      0.67 o 
   0   3  11      202.94      199.16      7.20 o 
   1   3  11       13.72       11.97      1.58 o 
   2   3  11        2.63        1.89      1.12 o 
  -8   4  11      210.40      242.28      6.32 o 
  -7   4  11      132.05      128.84      4.09 o 
  -6   4  11       66.95       66.61      2.76 o 
  -5   4  11       66.80       62.60      3.22 o 
  -4   4  11        1.27        1.58      0.93 o 
  -3   4  11      104.17       98.36      3.31 o 
  -2   4  11        0.07       -0.48      0.61 o 
  -1   4  11      164.21      160.64      5.73 o 
   0   4  11       43.07       46.05      4.26 o 
   1   4  11       17.36       20.05      2.01 o 
   2   4  11       35.14       36.31      2.66 o 
  -7   5  11        0.01       -0.12      0.86 o 
  -6   5  11       47.31       47.88      2.88 o 
  -5   5  11       34.60       33.85      2.37 o 
  -4   5  11      114.53      116.18      3.75 o 
  -3   5  11       14.66       12.45      1.57 o 
  -2   5  11        2.41        2.16      0.90 o 
  -1   5  11       15.34       14.09      1.67 o 
   0   5  11        0.73        0.37      0.95 o 
   1   5  11        6.63       10.31      1.53 o 
  -6   6  11       27.95       28.69      4.01 o 
  -5   6  11      158.91      178.29      6.31 o 
  -4   6  11      106.31      103.19      4.50 o 
  -3   6  11       12.19       13.95      1.76 o 
  -2   6  11        7.67        7.75      1.41 o 
  -1   6  11       49.62       67.28      3.58 o 
  -9   0  12       95.27      111.85      9.89 o 
  -8   0  12       70.34       71.59      5.34 o 
  -7   0  12       70.03       76.57      5.53 o 
  -6   0  12       65.16       58.64      4.63 o 
  -5   0  12      127.96      118.76      6.78 o 
  -4   0  12     1262.26     1211.06     38.33 o 
  -3   0  12        8.28        9.61      2.13 o 
  -2   0  12       40.46       43.66      3.85 o 
  -1   0  12       51.03       56.40      2.99 o 
   0   0  12       54.55       62.41      3.20 o 
   1   0  12       29.03       28.97      3.58 o 
   2   0  12        0.23        0.36      1.96 o 
  -9   1  12       11.72       12.51      1.42 o 
  -8   1  12       50.77       49.76      2.53 o 
  -7   1  12        0.99        1.15      1.04 o 
  -6   1  12       15.87       15.32      1.76 o 
  -5   1  12       22.86       19.84      2.00 o 
  -4   1  12        3.77        4.33      1.26 o 
  -3   1  12       64.34       52.86      2.98 o 
  -2   1  12        1.50        1.53      0.76 o 
  -1   1  12       32.26       30.37      2.03 o 
   0   1  12        0.02       -0.79      0.82 o 
   1   1  12        3.56        3.49      0.99 o 
   2   1  12        9.70        7.64      1.71 o 
  -8   2  12       65.65       62.22      2.86 o 
  -7   2  12       17.91       18.68      2.67 o 
  -6   2  12      115.91      122.27      9.38 o 
  -5   2  12      205.17      192.26      9.77 o 
  -4   2  12       15.32       13.54      1.63 o 
  -3   2  12       60.34       55.28      3.06 o 
  -2   2  12       74.54       73.43      2.86 o 
  -1   2  12       12.62       14.47      1.35 o 
   0   2  12       15.15       17.69      1.58 o 
   1   2  12       97.22      107.10      3.73 o 
  -8   3  12       18.76       24.64      2.10 o 
  -7   3  12      112.78      115.49      3.92 o 
  -6   3  12       18.04       17.81      1.53 o 
  -5   3  12       29.04       31.17      2.32 o 
  -4   3  12        3.66        1.31      1.00 o 
  -3   3  12       39.82       36.29      3.30 o 
  -2   3  12        1.45        1.28      0.80 o 
  -1   3  12       34.58       30.03      1.88 o 
   0   3  12        1.22        0.95      1.03 o 
   1   3  12        1.77        2.53      1.15 o 
  -7   4  12       73.04       79.03      3.16 o 
  -6   4  12       78.66       78.06      4.62 o 
  -5   4  12        0.02       -0.80      1.02 o 
  -4   4  12       13.06       10.64      1.53 o 
  -3   4  12        0.03       -0.69      0.69 o 
  -2   4  12        8.91        7.29      1.28 o 
  -1   4  12       51.11       46.56      2.93 o 
   0   4  12       26.98       31.90      2.43 o 
  -5   5  12        7.40        7.31      1.41 o 
  -4   5  12        9.90       14.69      1.82 o 
  -3   5  12        7.81        7.16      1.28 o 
  -2   5  12       22.28       22.17      2.06 o 
  -7   1  13      141.09      145.10     10.08 o 
  -6   1  13       53.03       54.51      4.01 o 
  -5   1  13       25.27       28.88      2.41 o 
  -4   1  13        3.96        2.34      1.27 o 
  -3   1  13       23.04       21.30      2.11 o 
  -2   1  13        9.41        7.23      1.21 o 
  -1   1  13        0.95       -0.75      0.85 o 
  -7   2  13        9.87       11.17      1.69 o 
  -6   2  13        4.97        6.26      1.40 o 
  -5   2  13       15.28       13.60      3.36 o 
  -4   2  13       43.42       39.88      2.72 o 
  -3   2  13       14.46       11.99      1.31 o 
  -2   2  13        3.95        4.20      1.37 o 
  -1   2  13       96.23       94.04      5.44 o 
  -6   3  13       29.21       31.26      2.51 o 
  -5   3  13       72.28       77.42      3.90 o 
  -4   3  13        9.89       10.87      1.61 o 
  -3   3  13        4.09        5.89      1.02 o 
  -2   3  13       14.06        8.54      1.16 o 
                                                 
